# Supplementary material for: Eco-Conscious Approach to Thermoresponsive Star-Comb and Mikto-Arm Polymers via Enzymatically Assisted Atom Transfer Radical Polymerization Followed by Ring-Opening Polymerization
Source: Molecules. 2023 Dec 21;29(1):55. doi: 10.3390/molecules29010055 (PMC10779862; doi:10.3390/molecules29010055)
Supplement: Supplementary file 1 [file molecules-29-00055-s001.zip]

Archive with 1 entries (1 files):
- molecules-2741546-supplementary.pdf
